# Supplementary material for: Survival of Campylobacter jejuni 11168H in Acanthamoebae castellanii Provides Mechanistic Insight into Host Pathogen Interactions
Source: Microorganisms. 2022 Sep 23;10(10):1894. doi: 10.3390/microorganisms10101894 (PMC9612045; doi:10.3390/microorganisms10101894)
Supplement: Supplementary file 1 [file microorganisms-10-01894-s001.zip]

Archive with 3 entries (3 files):
- Nasher_Movie_S1.avi
- Nasher_Table_S1.xlsx
- Supplementary_File_S1.pdf
